# Supplementary material for: Impact of Developing Dialysis-Requiring Acute Kidney Injury on Long-Term Mortality in Cancer Patients with Septic Shock
Source: Cancers (Basel). 2023 Jul 14;15(14):3619. doi: 10.3390/cancers15143619 (PMC10377237; doi:10.3390/cancers15143619)
Supplement: Supplementary file 1 [file cancers-15-03619-s001.zip]

Archive with 1 entries (1 files):
- cancers-2454317-supplementary.pdf
